# Supplementary material for: N addition alters growth, non-structural carbohydrates, and C:N:P stoichiometry of Reaumuria soongorica seedlings in Northwest China
Source: Sci Rep. 2022 Sep 13;12:15390. doi: 10.1038/s41598-022-19280-8 (PMC9470663; doi:10.1038/s41598-022-19280-8)
Supplement: Supplementary file 1 — Supplementary Information. [file 41598_2022_19280_MOESM1_ESM.xls]

## Sheet: Table 1 
Table 1 Effects of N addition on biomass of R. soongorica.
		Stem		Leaf		Root
N0	1	0.8322	0.876467	1.2986	1.19088	0.8904	0.8013
	2	0.9863		1.1338		0.7577
	3	0.8106		1.1268		0.7525
	4	0.8431		1.2146		0.8245
	5	0.7992		1.1287		0.7859
	6	0.9874		1.2428		0.7968
N1	1	1.2135	1.18478	1.3946	1.2958	1.1572	1.08345
	2	1.2182		1.2786		0.9776
	3	1.1879		1.2234		1.0561
	4	1.2022		1.2814		1.0546
	5	1.1763		1.2734		1.0896
	6	1.1106		1.3234		1.1656
N2	1	1.2522	1.31183	1.6946	1.70487	1.6349	1.5815
	2	1.3863		1.7786		1.5081
	3	1.3106		1.6234		1.6088
	4	1.3081		1.7788		1.5962
	5	1.2873		1.6728		1.5645
	6	1.3265		1.681		1.5765
N3	1	1.2435	1.26487	1.5646	1.41938	1.3382	1.36282
	2	1.3482		1.3227		1.4986
	3	1.1879		1.3788		1.2554
	4	1.2535		1.3856		1.3654
	5	1.2882		1.4023		1.3589
	6	1.2679		1.4623		1.3604

## Sheet: Table2
Table 2 Soil chemical properties in the pots before the begging of experiment
Soil depth	Organic matter	Total N	Total P	Available N	Available P	pH
cm	g kg-1	g kg-1	g kg-1	mg kg-1	m g kg-1
0-20	1.48	0.4	0.73	26.9	189.9	7.6
20-40	0.85	0.29	1.48	16	123.8	7.7

## Sheet: figure 1
	Fig. 1 Effects of N addition on the relative growth rate of R. soongorica.
		Stem		RGR	Leaf		RGR	Root		RGR
initial value	1	0.23	-1.46968		0.3986	-0.919797		0.1904	-1.65863
	2	0.225	-1.49165		0.3338	-1.09721		0.1877	-1.67291
	3	0.234	-1.45243		0.3268	-1.11841		0.1925	-1.64766
	4	0.228	-1.47841		0.3146	-1.15645		0.1945	-1.63732
	5	0.2189	-1.51914		0.3287	-1.11261		0.2259	-1.48766
	6	0.2256	-1.48899		0.4428	-0.814637		0.2268	-1.48369
N0	1	0.8322	-0.183682	0.00788953	1.2986	0.261287	0.00724591	0.8904	-0.116084	0.00946346
	2	0.9863	-0.0137947	0.00906663	1.1338	0.125575	0.00750177	0.7577	-0.277468	0.008561
	3	0.8106	-0.209981	0.00762241	1.1268	0.119382	0.0075938	0.7525	-0.284354	0.00836383
	4	0.8431	-0.17067	0.00802294	1.2146	0.194415	0.00828753	0.8245	-0.192978	0.00886101
	5	0.7992	-0.224144	0.00794476	1.1287	0.121067	0.00756857	0.7859	-0.240926	0.00764869
	6	0.9874	-0.0126801	0.00905713	1.2428	0.217367	0.00633131	0.7968	-0.227152	0.0077088
N1	1	1.2135	0.193509	0.0102036	1.3946	0.332608	0.00768346	1.1572	0.146003	0.0110714
	2	1.2182	0.197374	0.0103621	1.2786	0.245766	0.00823913	0.9776	-0.0226547	0.0101243
	3	1.1879	0.172187	0.009967	1.2234	0.201634	0.00809841	1.0561	0.0545829	0.0104432
	4	1.2022	0.184153	0.0101998	1.2814	0.247953	0.00861599	1.0546	0.0531615	0.0103711
	5	1.1763	0.162374	0.010316	1.2734	0.24169	0.00830859	1.0896	0.0858107	0.00965321
	6	1.1106	0.1049	0.00977848	1.3234	0.280204	0.00671682	1.1656	0.153236	0.0100425
N2	1	1.2522	0.224902	0.0103962	1.6946	0.527447	0.0088788	1.6349	0.491582	0.0131915
	2	1.3863	0.326638	0.0111552	1.7786	0.575827	0.010264	1.5081	0.410851	0.0127838
	3	1.3106	0.270485	0.0105701	1.6234	0.484523	0.00983392	1.6088	0.475489	0.0130254
	4	1.3081	0.268576	0.0107177	1.7788	0.575939	0.0106282	1.5962	0.467626	0.0129138
	5	1.2873	0.252547	0.0108692	1.6728	0.514499	0.00998226	1.5645	0.447566	0.0118726
	6	1.3265	0.282544	0.0108683	1.681	0.519389	0.00818421	1.5765	0.455207	0.0118951
N3	1	1.2435	0.21793	0.0103534	1.5646	0.44763	0.00838912	1.3382	0.291325	0.0119629
	2	1.3482	0.29877	0.0109842	1.3227	0.279675	0.00844717	1.4986	0.404531	0.012745
	3	1.1879	0.172187	0.009967	1.3788	0.321214	0.00883203	1.2554	0.227454	0.0115038
	4	1.2535	0.22594	0.0104561	1.3856	0.326133	0.00909562	1.3654	0.311447	0.0119556
	5	1.2882	0.253246	0.0108735	1.4023	0.338114	0.00890014	1.3589	0.306676	0.0110082
	6	1.2679	0.237362	0.0105911	1.4623	0.380011	0.00732913	1.3604	0.307779	0.0109906

## Sheet: figure 2
Fig. 2 Effects of N addition on soluble sugar, starch, and NSC concentrations of R. soongorica.
		L-SSC	L-SC	L-NSC	S-SSC	S-SC	S-NSC	R-SSC	R-SC	R-NSC
N0	1	1.4589	1.3863	2.8452	0.7555	1.616	2.3715	1.4254	3.3693	4.7947
	2	1.3726	1.5186	2.8912	0.8454	1.8443	2.6897	1.5113	3.3093	4.8206
	3	1.286	1.5913	2.8773	0.8394	1.7151	2.5545	1.2871	3.1093	4.3964
	4	1.5178	1.4567	2.9745	0.656	1.8248	2.4808	1.7889	3.5678	5.3567
	5	1.1178	1.5345	2.6523	0.8884	1.7056	2.594	1.2339	3.3133	4.5472
	6	1.4597	1.5048	2.9645	0.796	1.6441	2.4401	1.2006	2.8867	4.0873
N1	1	2.1226	1.1159	3.2385	1.2555	1.6393	2.8948	2.3325	3.0385	5.371
	2	1.9082	1.6971	3.6053	1.2057	1.6656	2.8713	2.2215	3.3676	5.5891
	3	1.8971	1.6707	3.5678	1.321	1.5356	2.8566	2.2013	3.2325	5.4338
	4	1.8273	1.3431	3.1704	1.401	1.5237	2.9247	2.5647	2.8519	5.4166
	5	1.786	1.5678	3.3538	1.3016	1.7038	3.0054	2.1456	3.4056	5.5512
	6	2.3145	1.5723	3.8868	1.2174	1.6129	2.8303	2.0449	3.3851	5.43
N2	1	2.363	0.8715	3.2345	1.5382	1.4878	3.026	3.0183	3.1794	6.1977
	2	2.298	1.1543	3.4523	1.6003	1.57	3.1703	2.7987	2.9614	5.7601
	3	2.474	1.1335	3.6075	1.3887	1.4853	2.874	2.6385	3.1397	5.7782
	4	2.5678	1.2314	3.7992	1.5717	1.678	3.2497	2.8976	3.4723	6.3699
	5	2.4597	1.0234	3.4831	1.5435	1.3318	2.8753	3.0012	2.9838	5.985
	6	2.0875	0.9125	3	1.482	1.5334	3.0154	2.5565	2.8486	5.4051
N3	1	1.8676	0.9827	2.8503	0.986	1.2656	2.2516	2.4663	2.9763	5.4426
	2	1.575	0.9734	2.5484	1.022	1.4944	2.5164	2.3689	3.1488	5.5177
	3	1.7625	0.8451	2.6076	0.866	1.4849	2.3509	2.2945	2.8203	5.1148
	4	1.9867	1.0121	2.9988	0.9345	1.5547	2.4892	2.5236	3.3456	5.8692
	5	1.5685	0.8765	2.445	0.8975	1.3225	2.22	2.2378	2.8654	5.1032
	6	1.6494	0.9365	2.5859	1.042	1.3681	2.4101	2.3687	2.7346	5.1033

## Sheet: Figure3
	Fig. 3 Effects of N addition on plant biomass, C, N, and P concentrations, and the stoichiometric ratios of C:N, C:P, and N:P in R. soongorica.
		L-C	L-P	L-N	L-C:P	L-C:N	L-N:P	S-C	S-P	S-N	S-C:P	S-C:N	S-N:P	R-C	R-P	R-N	R-C:P	R-C:N	R-N:P
N0	1	297.22	3.01	3.87	98.761	76.794	1.286	385.4	3.41	5.6	112.86	68.822	1.64	318.68	2.39	2.41	2.39	132.368	1.009
	2	310.16	3.54	3.7	87.672	83.935	1.045	365.36	3.2	6	114.174	60.893	1.875	329.31	2	2.35	2	140.175	1.175
	3	329.54	2.74	4.22	120.138	78.172	1.537	341.27	3.83	7	89.104	48.753	1.828	310	2.8	2.05	2.8	151.22	0.732
	4	320.1	3.4	4.1	94.147	78.073	1.206	345.45	3.18	6.4	108.632	53.977	2.013	309	2.3	2.45	2.3	126.122	1.065
	5	310.3	3	4	103.433	77.575	1.333	357.34	3.35	5.7	106.669	62.691	1.701	318	2.5	2.34	2.5	135.897	0.936
	6	306.53	2.9	3.72	105.7	82.401	1.283	378.04	3.5	6.5	108.011	58.16	1.857	331.3	2.4	2.05	2.4	161.61	0.854
N1	1	320.31	3.05	4.41	105.095	72.66	1.446	360	4.28	5	84.12	72	1.168	324.99	2.56	2.46	2.56	131.855	0.962
	2	303.32	3.07	3.8	98.646	79.762	1.237	340	3.56	6.9	95.506	49.275	1.938	311.62	3	3	3	103.874	1
	3	331.79	3.26	3.99	101.807	83.198	1.224	370	3.45	7	107.246	52.857	2.029	326.49	2.5	2.8	2.5	116.603	1.12
	4	315.6	3.34	4.12	94.491	76.602	1.234	365	4.03	6.5	90.571	56.154	1.613	326.94	2.89	2.89	2.89	113.128	1
	5	326.4	3.21	4.05	101.682	80.593	1.262	354	3.87	6	91.473	59	1.55	315.9	2.65	2.65	2.65	119.208	1
	6	309.5	2.85	4.06	108.596	76.232	1.425	351	3.35	6.4	104.776	54.844	1.91	319.9	2.56	2.7	2.56	118.481	1.055
N2	1	293.55	3.3	4.77	88.956	61.58	1.445	368.2	3.65	8.67	100.878	42.462	2.376	325.87	2.66	3.76	2.66	86.727	1.411
	2	317.6	3.67	4.04	86.48	78.615	1.1	358.2	4.17	7.48	85.9	47.888	1.794	317.43	2.98	3.77	2.98	84.228	1.265
	3	301.04	3.43	4.87	87.766	61.815	1.42	368.2	3.9	8.05	94.411	45.753	2.063	343.73	2.8	2.94	2.8	116.799	1.051
	4	315	3.67	4.89	85.831	64.417	1.332	376.4	4.2	7.8	89.619	48.256	1.857	331.5	3.01	3.86	3.01	85.881	1.282
	5	305	3.23	4.45	94.427	68.539	1.378	360.2	4.01	7.9	89.825	45.595	1.97	321.5	2.76	3.21	2.76	100.156	1.163
	6	311	3.54	4.33	87.853	71.824	1.223	358	3.55	8.4	100.845	42.619	2.366	326.7	2.65	3.38	2.65	96.657	1.275
N3	1	328.08	3.21	5.62	102.09	58.377	1.749	373.26	3.97	8.33	94.001	44.791	2.099	336.33	3.42	4.74	3.42	71.01	1.387
	2	315.15	3.2	5.62	98.485	56.082	1.756	376.3	3.98	9.08	94.547	41.434	2.282	336.55	2.65	4.95	2.65	67.991	1.868
	3	317.7	3.7	4.9	85.864	64.878	1.323	378.13	3.5	9.16	108.037	41.291	2.616	332	2.6	5.05	2.6	65.743	1.942
	4	321.3	3.65	5.43	88.027	59.171	1.488	378.25	3.8	8.6	99.539	43.983	2.263	338.25	3.21	4.95	3.21	68.333	1.542
	5	326.25	3.3	5.51	98.864	59.211	1.67	365.2	3.92	8.9	93.163	41.034	2.27	341.05	2.78	5.01	2.78	68.074	1.802
	6	313.4	3.17	5.23	98.864	59.924	1.65	374.25	3.72	9.1	100.605	41.126	2.446	326	2.68	4.78	2.68	68.201	1.784

## Sheet: figure 4
Fig. 4 Effects of N addition on soil nutrient concentrations of R. soongorica.
		TC	RSTN	RSTP	RSAN	RSAP
N0	1	1.18	0.42	0.81	28.1	198.8
	2	1.04	0.43	0.79	27.5	195.4
	3	1.08	0.38	0.82	27.1	190.5
	4	1.12	0.39	0.8	26.8	193.2
	5	1.09	0.4	0.69	28.3	189.5
	6	1.15	0.45	0.65	28.1	190.3
N1	1	1.03	0.45	0.88	29.8	198.7
	2	1.28	0.5	0.89	29.1	199.5
	3	1.01	0.48	0.93	28.9	200.1
	4	1.12	0.39	0.91	29.7	196.5
	5	1.1	0.51	0.81	30	200.6
	6	1.25	0.42	0.98	28.3	200.4
N2	1	1.29	0.51	0.97	30.8	200.6
	2	1.16	0.55	0.93	31.2	201.4
	3	1.17	0.58	0.95	31.6	200.3
	4	1.13	0.48	1.03	29.6	201.4
	5	1.12	0.4	0.89	30.8	203.7
	6	1.09	0.6	0.91	30.4	206.3
N3	1	1.19	0.56	1.02	32.1	206.8
	2	1.18	0.61	1.04	31.2	209.1
	3	1.15	0.58	0.89	30.9	210.5
	4	1.14	0.52	0.91	31.8	205.3
	5	1.18	0.48	0.95	32.1	209.5
	6	1.23	0.5	0.96	31.9	211.5

## Sheet: figure 5
Fig. 5 Correlation analysis between soil factors and ecological stoichiometry and NSCs of R. soongorica. RSAP=rhizosphere soil available P, TC=rhizosphere soil total carbon, RSTP=rhizosphere soil total phosphorus, RSTN=rhizosphere soil total nitrogen, RSAN=rhizosphere soil available N, L-SSC=leaf soluble sugar concentration, L-SC=leaf starch concentration, L-NSC= leaf non-structural carbohydrates…
		L-SSC	L-SC	L-NSC	L-C	L-P	L-N	L-C:P	L-C:N	L-N:P	LB	S-SSC	S-SC	S-NSC	S-C	S-P	S-N	S-C:P	S-C:N	S-N:P	SB	R-SSC	R-SC	R-NSC	R-C	R-P	R-N	R-C:P	R-C:N	R-N:P	RB	TC	RSTN	RSTP	RSAN	RSAP
N0	1	1.4589	1.3863	2.8452	297.22	3.01	3.87	98.761	76.794	1.286	1.2986	0.7555	1.616	2.3715	385.4	3.41	5.6	112.86	68.822	1.64	0.8322	1.4254	3.3693	4.7947	318.68	2.39	2.41	2.39	132.368	1.009	0.8904	1.18	0.42	0.81	28.1	198.8
	2	1.3726	1.5186	2.8912	310.16	3.54	3.7	87.672	83.935	1.045	1.1338	0.8454	1.8443	2.6897	365.36	3.2	6	114.174	60.893	1.875	0.9863	1.5113	3.3093	4.8206	329.31	2	2.35	2	140.175	1.175	0.7577	1.04	0.43	0.79	27.5	195.4
	3	1.286	1.5913	2.8773	329.54	2.74	4.22	120.138	78.172	1.537	1.1268	0.8394	1.7151	2.5545	341.27	3.83	7	89.104	48.753	1.828	0.8106	1.2871	3.1093	4.3964	310	2.8	2.05	2.8	151.22	0.732	0.7525	1.08	0.38	0.82	27.1	190.5
	4	1.5178	1.4567	2.9745	320.1	3.4	4.1	94.147	78.073	1.206	1.2146	0.656	1.8248	2.4808	345.45	3.18	6.4	108.632	53.977	2.013	0.8431	1.7889	3.5678	5.3567	309	2.3	2.45	2.3	126.122	1.065	0.8245	1.12	0.39	0.8	26.8	193.2
	5	1.1178	1.5345	2.6523	310.3	3	4	103.433	77.575	1.333	1.1287	0.8884	1.7056	2.594	357.34	3.35	5.7	106.669	62.691	1.701	0.7992	1.2339	3.3133	4.5472	318	2.5	2.34	2.5	135.897	0.936	0.7859	1.09	0.4	0.69	28.3	189.5
	6	1.4597	1.5048	2.9645	306.53	2.9	3.72	105.7	82.401	1.283	1.2428	0.796	1.6441	2.4401	378.04	3.5	6.5	108.011	58.16	1.857	0.9874	1.2006	2.8867	4.0873	331.3	2.4	2.05	2.4	161.61	0.854	0.7968	1.15	0.45	0.65	28.1	190.3
N1	1	2.1226	1.1159	3.2385	320.31	3.05	4.41	105.095	72.66	1.446	1.3946	1.2555	1.6393	2.8948	360	4.28	5	84.12	72	1.168	1.2135	2.3325	3.0385	5.371	324.99	2.56	2.46	2.56	131.855	0.962	1.1572	1.03	0.45	0.88	29.8	198.7
	2	1.9082	1.6971	3.6053	303.32	3.07	3.8	98.646	79.762	1.237	1.2786	1.2057	1.6656	2.8713	340	3.56	6.9	95.506	49.275	1.938	1.2182	2.2215	3.3676	5.5891	311.62	3	3	3	103.874	1	0.9776	1.28	0.5	0.89	29.1	199.5
	3	1.8971	1.6707	3.5678	331.79	3.26	3.99	101.807	83.198	1.224	1.2234	1.321	1.5356	2.8566	370	3.45	7	107.246	52.857	2.029	1.1879	2.2013	3.2325	5.4338	326.49	2.5	2.8	2.5	116.603	1.12	1.0561	1.01	0.48	0.93	28.9	200.1
	4	1.8273	1.3431	3.1704	315.6	3.34	4.12	94.491	76.602	1.234	1.2814	1.401	1.5237	2.9247	365	4.03	6.5	90.571	56.154	1.613	1.2022	2.5647	2.8519	5.4166	326.94	2.89	2.89	2.89	113.128	1	1.0546	1.12	0.39	0.91	29.7	196.5
	5	1.786	1.5678	3.3538	326.4	3.21	4.05	101.682	80.593	1.262	1.2734	1.3016	1.7038	3.0054	354	3.87	6	91.473	59	1.55	1.1763	2.1456	3.4056	5.5512	315.9	2.65	2.65	2.65	119.208	1	1.0896	1.1	0.51	0.81	30	200.6
	6	2.3145	1.5723	3.8868	309.5	2.85	4.06	108.596	76.232	1.425	1.3234	1.2174	1.6129	2.8303	351	3.35	6.4	104.776	54.844	1.91	1.1106	2.0449	3.3851	5.43	319.9	2.56	2.7	2.56	118.481	1.055	1.1656	1.25	0.42	0.98	28.3	200.4
N2	1	2.363	0.8715	3.2345	293.55	3.3	4.77	88.956	61.58	1.445	1.6946	1.5382	1.4878	3.026	368.2	3.65	8.67	100.878	42.462	2.376	1.2522	3.0183	3.1794	6.1977	325.87	2.66	3.76	2.66	86.727	1.411	1.6349	1.29	0.51	0.97	30.8	200.6
	2	2.298	1.1543	3.4523	317.6	3.67	4.04	86.48	78.615	1.1	1.7786	1.6003	1.57	3.1703	358.2	4.17	7.48	85.9	47.888	1.794	1.3863	2.7987	2.9614	5.7601	317.43	2.98	3.77	2.98	84.228	1.265	1.5081	1.16	0.55	0.93	31.2	201.4
	3	2.474	1.1335	3.6075	301.04	3.43	4.87	87.766	61.815	1.42	1.6234	1.3887	1.4853	2.874	368.2	3.9	8.05	94.411	45.753	2.063	1.3106	2.6385	3.1397	5.7782	343.73	2.8	2.94	2.8	116.799	1.051	1.6088	1.17	0.58	0.95	31.6	200.3
	4	2.5678	1.2314	3.7992	315	3.67	4.89	85.831	64.417	1.332	1.7788	1.5717	1.678	3.2497	376.4	4.2	7.8	89.619	48.256	1.857	1.3081	2.8976	3.4723	6.3699	331.5	3.01	3.86	3.01	85.881	1.282	1.5962	1.13	0.48	1.03	29.6	201.4
	5	2.4597	1.0234	3.4831	305	3.23	4.45	94.427	68.539	1.378	1.6728	1.5435	1.3318	2.8753	360.2	4.01	7.9	89.825	45.595	1.97	1.2873	3.0012	2.9838	5.985	321.5	2.76	3.21	2.76	100.156	1.163	1.5645	1.12	0.4	0.89	30.8	203.7
	6	2.0875	0.9125	3	311	3.54	4.33	87.853	71.824	1.223	1.681	1.482	1.5334	3.0154	358	3.55	8.4	100.845	42.619	2.366	1.3265	2.5565	2.8486	5.4051	326.7	2.65	3.38	2.65	96.657	1.275	1.5765	1.09	0.6	0.91	30.4	206.3
N3	1	1.8676	0.9827	2.8503	328.08	3.21	5.62	102.09	58.377	1.749	1.5646	0.986	1.2656	2.2516	373.26	3.97	8.33	94.001	44.791	2.099	1.2435	2.4663	2.9763	5.4426	336.33	3.42	4.74	3.42	71.01	1.387	1.3382	1.19	0.56	1.02	32.1	206.8
	2	1.575	0.9734	2.5484	315.15	3.2	5.62	98.485	56.082	1.756	1.3227	1.022	1.4944	2.5164	376.3	3.98	9.08	94.547	41.434	2.282	1.3482	2.3689	3.1488	5.5177	336.55	2.65	4.95	2.65	67.991	1.868	1.4986	1.18	0.61	1.04	31.2	209.1
	3	1.7625	0.8451	2.6076	317.7	3.7	4.9	85.864	64.878	1.323	1.3788	0.866	1.4849	2.3509	378.13	3.5	9.16	108.037	41.291	2.616	1.1879	2.2945	2.8203	5.1148	332	2.6	5.05	2.6	65.743	1.942	1.2554	1.15	0.58	0.89	30.9	210.5
	4	1.9867	1.0121	2.9988	321.3	3.65	5.43	88.027	59.171	1.488	1.3856	0.9345	1.5547	2.4892	378.25	3.8	8.6	99.539	43.983	2.263	1.2535	2.5236	3.3456	5.8692	338.25	3.21	4.95	3.21	68.333	1.542	1.3654	1.14	0.52	0.91	31.8	205.3
	5	1.5685	0.8765	2.445	326.25	3.3	5.51	98.864	59.211	1.67	1.4023	0.8975	1.3225	2.22	365.2	3.92	8.9	93.163	41.034	2.27	1.2882	2.2378	2.8654	5.1032	341.05	2.78	5.01	2.78	68.074	1.802	1.3589	1.18	0.48	0.95	32.1	209.5
	6	1.6494	0.9365	2.5859	313.4	3.17	5.23	98.864	59.924	1.65	1.4623	1.042	1.3681	2.4101	374.25	3.72	9.1	100.605	41.126	2.446	1.2679	2.3687	2.7346	5.1033	326	2.68	4.78	2.68	68.201	1.784	1.3604	1.23	0.5	0.96	31.9	211.5

## Sheet: figure 6
Fig. 6 Redundancy analysis (RDA) between soil factors and ecological stoichiometry and NSCs of R. soongorica. RSAP=rhizosphere soil available P, TC=rhizosphere soil total carbon, RSTP=rhizosphere soil total phosphorus, RSTN=rhizosphere soil total nitrogen, RSAN=rhizosphere soil available N, L-SSC=leaf soluble sugar concentration, L-SC=leaf starch concentration, L-NSC= leaf non-structural carbohyd…
		L-SSC	L-SC	L-NSC	L-C	L-P	L-N	L-C:P	L-C:N	L-N:P	LB	S-SSC	S-SC	S-NSC	S-C	S-P	S-N	S-C:P	S-C:N	S-N:P	SB	R-SSC	R-SC	R-NSC	R-C	R-P	R-N	R-C:P	R-C:N	R-N:P	RB	TC	RSTN	RSTP	RSAN	RSAP
N0	1	1.4589	1.3863	2.8452	297.22	3.01	3.87	98.761	76.794	1.286	1.2986	0.7555	1.616	2.3715	385.4	3.41	5.6	112.86	68.822	1.64	0.8322	1.4254	3.3693	4.7947	318.68	2.39	2.41	2.39	132.368	1.009	0.8904	1.18	0.42	0.81	28.1	198.8
	2	1.3726	1.5186	2.8912	310.16	3.54	3.7	87.672	83.935	1.045	1.1338	0.8454	1.8443	2.6897	365.36	3.2	6	114.174	60.893	1.875	0.9863	1.5113	3.3093	4.8206	329.31	2	2.35	2	140.175	1.175	0.7577	1.04	0.43	0.79	27.5	195.4
	3	1.286	1.5913	2.8773	329.54	2.74	4.22	120.138	78.172	1.537	1.1268	0.8394	1.7151	2.5545	341.27	3.83	7	89.104	48.753	1.828	0.8106	1.2871	3.1093	4.3964	310	2.8	2.05	2.8	151.22	0.732	0.7525	1.08	0.38	0.82	27.1	190.5
	4	1.5178	1.4567	2.9745	320.1	3.4	4.1	94.147	78.073	1.206	1.2146	0.656	1.8248	2.4808	345.45	3.18	6.4	108.632	53.977	2.013	0.8431	1.7889	3.5678	5.3567	309	2.3	2.45	2.3	126.122	1.065	0.8245	1.12	0.39	0.8	26.8	193.2
	5	1.1178	1.5345	2.6523	310.3	3	4	103.433	77.575	1.333	1.1287	0.8884	1.7056	2.594	357.34	3.35	5.7	106.669	62.691	1.701	0.7992	1.2339	3.3133	4.5472	318	2.5	2.34	2.5	135.897	0.936	0.7859	1.09	0.4	0.69	28.3	189.5
	6	1.4597	1.5048	2.9645	306.53	2.9	3.72	105.7	82.401	1.283	1.2428	0.796	1.6441	2.4401	378.04	3.5	6.5	108.011	58.16	1.857	0.9874	1.2006	2.8867	4.0873	331.3	2.4	2.05	2.4	161.61	0.854	0.7968	1.15	0.45	0.65	28.1	190.3
N1	1	2.1226	1.1159	3.2385	320.31	3.05	4.41	105.095	72.66	1.446	1.3946	1.2555	1.6393	2.8948	360	4.28	5	84.12	72	1.168	1.2135	2.3325	3.0385	5.371	324.99	2.56	2.46	2.56	131.855	0.962	1.1572	1.03	0.45	0.88	29.8	198.7
	2	1.9082	1.6971	3.6053	303.32	3.07	3.8	98.646	79.762	1.237	1.2786	1.2057	1.6656	2.8713	340	3.56	6.9	95.506	49.275	1.938	1.2182	2.2215	3.3676	5.5891	311.62	3	3	3	103.874	1	0.9776	1.28	0.5	0.89	29.1	199.5
	3	1.8971	1.6707	3.5678	331.79	3.26	3.99	101.807	83.198	1.224	1.2234	1.321	1.5356	2.8566	370	3.45	7	107.246	52.857	2.029	1.1879	2.2013	3.2325	5.4338	326.49	2.5	2.8	2.5	116.603	1.12	1.0561	1.01	0.48	0.93	28.9	200.1
	4	1.8273	1.3431	3.1704	315.6	3.34	4.12	94.491	76.602	1.234	1.2814	1.401	1.5237	2.9247	365	4.03	6.5	90.571	56.154	1.613	1.2022	2.5647	2.8519	5.4166	326.94	2.89	2.89	2.89	113.128	1	1.0546	1.12	0.39	0.91	29.7	196.5
	5	1.786	1.5678	3.3538	326.4	3.21	4.05	101.682	80.593	1.262	1.2734	1.3016	1.7038	3.0054	354	3.87	6	91.473	59	1.55	1.1763	2.1456	3.4056	5.5512	315.9	2.65	2.65	2.65	119.208	1	1.0896	1.1	0.51	0.81	30	200.6
	6	2.3145	1.5723	3.8868	309.5	2.85	4.06	108.596	76.232	1.425	1.3234	1.2174	1.6129	2.8303	351	3.35	6.4	104.776	54.844	1.91	1.1106	2.0449	3.3851	5.43	319.9	2.56	2.7	2.56	118.481	1.055	1.1656	1.25	0.42	0.98	28.3	200.4
N2	1	2.363	0.8715	3.2345	293.55	3.3	4.77	88.956	61.58	1.445	1.6946	1.5382	1.4878	3.026	368.2	3.65	8.67	100.878	42.462	2.376	1.2522	3.0183	3.1794	6.1977	325.87	2.66	3.76	2.66	86.727	1.411	1.6349	1.29	0.51	0.97	30.8	200.6
	2	2.298	1.1543	3.4523	317.6	3.67	4.04	86.48	78.615	1.1	1.7786	1.6003	1.57	3.1703	358.2	4.17	7.48	85.9	47.888	1.794	1.3863	2.7987	2.9614	5.7601	317.43	2.98	3.77	2.98	84.228	1.265	1.5081	1.16	0.55	0.93	31.2	201.4
	3	2.474	1.1335	3.6075	301.04	3.43	4.87	87.766	61.815	1.42	1.6234	1.3887	1.4853	2.874	368.2	3.9	8.05	94.411	45.753	2.063	1.3106	2.6385	3.1397	5.7782	343.73	2.8	2.94	2.8	116.799	1.051	1.6088	1.17	0.58	0.95	31.6	200.3
	4	2.5678	1.2314	3.7992	315	3.67	4.89	85.831	64.417	1.332	1.7788	1.5717	1.678	3.2497	376.4	4.2	7.8	89.619	48.256	1.857	1.3081	2.8976	3.4723	6.3699	331.5	3.01	3.86	3.01	85.881	1.282	1.5962	1.13	0.48	1.03	29.6	201.4
	5	2.4597	1.0234	3.4831	305	3.23	4.45	94.427	68.539	1.378	1.6728	1.5435	1.3318	2.8753	360.2	4.01	7.9	89.825	45.595	1.97	1.2873	3.0012	2.9838	5.985	321.5	2.76	3.21	2.76	100.156	1.163	1.5645	1.12	0.4	0.89	30.8	203.7
	6	2.0875	0.9125	3	311	3.54	4.33	87.853	71.824	1.223	1.681	1.482	1.5334	3.0154	358	3.55	8.4	100.845	42.619	2.366	1.3265	2.5565	2.8486	5.4051	326.7	2.65	3.38	2.65	96.657	1.275	1.5765	1.09	0.6	0.91	30.4	206.3
N3	1	1.8676	0.9827	2.8503	328.08	3.21	5.62	102.09	58.377	1.749	1.5646	0.986	1.2656	2.2516	373.26	3.97	8.33	94.001	44.791	2.099	1.2435	2.4663	2.9763	5.4426	336.33	3.42	4.74	3.42	71.01	1.387	1.3382	1.19	0.56	1.02	32.1	206.8
	2	1.575	0.9734	2.5484	315.15	3.2	5.62	98.485	56.082	1.756	1.3227	1.022	1.4944	2.5164	376.3	3.98	9.08	94.547	41.434	2.282	1.3482	2.3689	3.1488	5.5177	336.55	2.65	4.95	2.65	67.991	1.868	1.4986	1.18	0.61	1.04	31.2	209.1
	3	1.7625	0.8451	2.6076	317.7	3.7	4.9	85.864	64.878	1.323	1.3788	0.866	1.4849	2.3509	378.13	3.5	9.16	108.037	41.291	2.616	1.1879	2.2945	2.8203	5.1148	332	2.6	5.05	2.6	65.743	1.942	1.2554	1.15	0.58	0.89	30.9	210.5
	4	1.9867	1.0121	2.9988	321.3	3.65	5.43	88.027	59.171	1.488	1.3856	0.9345	1.5547	2.4892	378.25	3.8	8.6	99.539	43.983	2.263	1.2535	2.5236	3.3456	5.8692	338.25	3.21	4.95	3.21	68.333	1.542	1.3654	1.14	0.52	0.91	31.8	205.3
	5	1.5685	0.8765	2.445	326.25	3.3	5.51	98.864	59.211	1.67	1.4023	0.8975	1.3225	2.22	365.2	3.92	8.9	93.163	41.034	2.27	1.2882	2.2378	2.8654	5.1032	341.05	2.78	5.01	2.78	68.074	1.802	1.3589	1.18	0.48	0.95	32.1	209.5
	6	1.6494	0.9365	2.5859	313.4	3.17	5.23	98.864	59.924	1.65	1.4623	1.042	1.3681	2.4101	374.25	3.72	9.1	100.605	41.126	2.446	1.2679	2.3687	2.7346	5.1033	326	2.68	4.78	2.68	68.201	1.784	1.3604	1.23	0.5	0.96	31.9	211.5
